# Supplementary material for: Decreasing the Burden of Type 2 Diabetes in South Africa: The Impact of Taxing Sugar-Sweetened Beverages
Source: PLoS One. 2015 Nov 17;10(11):e0143050. doi: 10.1371/journal.pone.0143050 (PMC4648571; doi:10.1371/journal.pone.0143050)
Supplement: S2 Table — Calculation of the rate of change of standard deviation as a function of mean BMI using lognormal fitted data of NIDS Wave 1 and 2, 2013 Release is presented, showing the data and formulas used. (XLSX) [file pone.0143050.s002.xlsx]

## Sheet: Sheet1
S2 Table Calculation of the change in standard deviation in relation to change in mean BMI
Rate of change of SD as a function of the mean using lognormal fitted data of NIDS Wave 1 and 2, 2013 Release
	Mean				SD
	Wave 1	Wave 2	Relative change		Wave 1	Wave 2	Relative change	Relative change		Sample size
Male								of SD vs mean
15-24	20.0841	24.3179	0.210807		2.64302	3.90016	0.475646	2.25631		2387
25-34	22.3538	27.754	0.241576		3.95253	4.8969	0.238929	0.989043		1261
35-44	24.2102	29.7883	0.230401		4.97678	5.61537	0.128315	0.556919		843
45-54	25.4311	30.6203	0.204048		5.71575	6.05556	0.0594507	0.291356		734
55-64	25.7943	30.4493	0.180465		6.16946	6.21746	0.0077811	0.043117		526
65+	25.0776	29.4746	0.175334		6.3379	6.10109	-0.0373636	-0.213099		401
Female
15-24	23.8962	24.3179	0.0176471		4.9454	5.3239	0.0765357	4.33702		2678
25-34	27.0823	27.754	0.0247988		6.3381	6.59345	0.0402878	1.62459		1745
35-44	29.0036	29.7883	0.0270564		7.25955	7.44105	0.0250006	0.924015		1419
45-54	29.8706	30.6203	0.0250987		7.70977	7.8667	0.0203552	0.811004		1239
55-64	29.8941	30.4493	0.018572		7.68875	7.87042	0.0236282	1.27225		901
65+	29.2848	29.4746	0.00648166		7.19649	7.4522	0.0355318	5.4819		862
									Total sample size male	6152
									Total sample size female	8844
Weighted average rate of change: Male				1.17906
Weighted average rate of change: Female				2.55961
