# Supplementary material for: Decreasing the Burden of Type 2 Diabetes in South Africa: The Impact of Taxing Sugar-Sweetened Beverages
Source: PLoS One. 2015 Nov 17;10(11):e0143050. doi: 10.1371/journal.pone.0143050 (PMC4648571; doi:10.1371/journal.pone.0143050)
Supplement: S3 Table — Calculation of annual BMI trend between 2008 and 2012 to determine BMI trend to use in sensitivity analysis. (XLSX) [file pone.0143050.s003.xlsx]

## Sheet: Sheet1
S3 Table Mean BMI trends in South African adults between 2008 and 2012
Based on the National Income Dynamics Study waves 1 and 3
	Wave 1 v5.0				Wave 3 v1.0
	Mean	SE	95% CI		Mean	SE	95% CI
All adults	25.6256	0.0955805	25.4376	25.8135	26.0946	0.111677	25.8755	26.3137
Men	23.4071	0.161751	23.089	23.7252	24.1004	0.156056	23.7943	24.4066
Women	27.3958	0.128815	27.1425	27.6492	27.8196	0.136542	27.5517	28.0876
	Trend in BMI units over 4 years	Trend in BMI units per year
All adults	0.46905	0.117262
Men	0.69334	0.173335
Women	0.4238	0.10595
